# Supplementary material for: Exopolysaccharide Produced by Lactobacillus Plantarum Induces Maturation of Dendritic Cells in BALB/c Mice
Source: PLoS One. 2015 Nov 24;10(11):e0143743. doi: 10.1371/journal.pone.0143743 (PMC4658202; doi:10.1371/journal.pone.0143743)
Supplement: S1 Dataset — (XLSX) [file pone.0143743.s001.xlsx]

## Sheet: Composition of the EPS
Total sugar	Total protein	Endotoxins
942.8	28.17	0.21
978.14	29.41	0.22
991.53	26.4	0.18

## Sheet: NO,IL-12P70,IL-10,RANTES
NO in serum									IL-12p70 in serum									IL-10 in serum									RANTES in serum									NO in intestinal fluid									IL-12p70 in intestinal fluid
2 d			5 d			7 d			2 d			5 d			7 d			2 d			5 d			7 d			2 d			5 d			7 d			2 d			5 d			7 d			2 d			5 d
PBS	EPS	LPS	PBS	EPS	LPS	PBS	EPS	LPS	PBS	EPS	LPS	PBS	EPS	LPS	PBS	EPS	LPS	PBS	EPS	LPS	PBS	EPS	LPS	PBS	EPS	LPS	PBS	EPS	LPS	PBS	EPS	LPS	PBS	EPS	LPS	PBS	EPS	LPS	PBS	EPS	LPS	PBS	EPS	LPS	PBS	EPS	LPS	PBS	EPS
150.42	155.668	209.519	171.123	188.538	237.693	131.255	197.301	259.216	32.4041	35.9379	42.0893	32.0445	39.4512	53.3981	34.8825	39.1534	55.1635	149.009	132.996	116.28	135.039	104.546	91.583	174.467	109.116	97.7511	1058.45	1087.74	1113.46	1116.34	1203.6	1259.42	1025.92	1208.98	1166.77	82.9946	92.754	98.7166	96.7023	88.72	91.1586	84.3583	88.3066	93.672	40.9891	40.1363	44.6128	35.9993	52.8214
124.08	149.813	185.294	162.086	201.077	228.125	149.911	213.287	278.128	38.9481	38.5657	39.9277	32.9747	45.1056	51.5718	32.8547	37.8723	54.6496	142.314	145.278	114.574	164.546	137.94	93.8662	154.233	115.597	88.0922	1034.22	1109.18	1107.06	1126.33	1229.91	1209.19	1107.45	1194.26	1139	80.3922	86.3815	96.5882	95.9893	90.9269	92.7807	90.0321	88.9483	105.118	40.0198	39.9688	48.2774	37.0137	47.0627
150.36	181.13	218.859	173.554	178.253	214.818	161.431	226.667	246.774	29.6272	42.2224	40.1261	31.9849	43.7129	53.304	38.3231	42.004	52.6116	167.069	155.427	137.644	132.138	124.297	97.951	168.668	115.939	86.6209	1105.61	1104.9	1104.9	1138.5	1161.33	1127.03	1052.34	1221.02	1118.61	87.4866	95.508	95.0802	90.5775	90.8503	101.034	91.3726	89.0392	96.6132	45.2304	39.9952	45.1117	40.2182	44.9686
146.21	160.606	211.42	132.264	187.701	215.865	170.317	209.127	251.604	31.2262	41.4349	37.7702	38.2569	42.8745	58.9481	31.3306	43.0977	53.0977	187.687	112.421	110.48	169.793	105.101	101.829	187.09	112.868	88.4334	1004.17	1108.49	1039.89	1113.47	1157.75	1205.69	1133.25	1174.75	1098.64	83.4759	88.6988	98.6988	95.918	85.7112	103.54	92.8663	93.0517	98.7522	38.8419	42.5616	46.5657	39.6518	49.263
139.62	175.63	196.17	137.041	199.608	253.298	153.209	187.807	274.642	37.1158	38.9481	39.1629	35.4144	44.8377	49.5923	40.4269	41.2749	50.5458	153.785	122.762	126.514	136.039	113.311	93.3734	156.855	73.9772	81.2798	1084.19	1121.34	1064.89	1073.46	1241.31	1255.62	1104.36	1192.86	1117.96	86.8592	94.6274	91.3066	94.795	84.4938	99.9643	89.0895	91.4795	95.3119	44.0995	41.1731	49.1139	41.8275	49.5494
153.96	159.72	188.37	156.37	187.166	209.41	176.292	196.898	262.389	32.0115	37.7702	39.2835	37.7437	45.9952	58.6864	32.7331	43.2572	53.2192	164.041	133.892	115.597	155.101	132.076	99.9174	173.806	127.879	89.1157	1019.9	1069.17	1082.03	1054.88	1208.47	1159.17	1080.66	1193.2	1136.62	85.8913	92.9768	103.8	87.8592	89.18	92.4064	90.5847	90.9037	98.0963	38.6864	44.4451	45.0361	39.944	46.6374
150.54	140.85	189.63	135.09	188.128	211.19	131.34	230.902	278.32	32.52	42.0995	41.65	30.57	42.2099	55.64	34.81	45.1635	56.22	180.78	143.892	126.54	160.35	119.917	87.81	149.46	139.137	90.68	1064.92	1059.18	1105.32	1125.05	1206.33	1236.26	1128.87	1168.74	1204.93	87.34	92.5847	100.85	90.02	86.6845	100.74	85.77	90.4741	95.3369	37.51	40.1261	49.16	38.26	49.7334
127.43	166.14	210.91	176.29	216.168	240.81	146.16	219.822	288.45	36.14	37.5085	46.04	34.12	44.8377	57.86	37.71	42.5255	52.37	152.45	120.715	125.45	130.75	96.8918	91.56	159.37	141.525	82.27	1037.84	1080.6	1122.85	1084.55	1216.34	1131.65	1058.64	1198.33	1162.51	85.67	89.1105	94.27	93.39	86.5775	103.61	81.93	90.1069	101.426	39.94	42.4493	46.79	35.13	47.8016
135.94	170.06	190.34	170.45	209.643	236.74	150.61	201.48	239.63	30.1	36.4777	38.93	32.68	42.3776	56.37	36.05	43.0977	54.6	139.29	124.467	130.87	146.42	106.399	85.71	171.96	121.397	80.47	1097.52	1097.75	1095.52	1142.35	1173.47	1209.53	1121.48	1149.18	1178.78	82.07	92.3173	99.71	90.91	91.7469	93.29	87.36	94.2246	99.08	37.47	40.9113	49.08	37.04	43.8268
129.07	168.69	188.95	145.15	186.453	249.08	155.85	205.01	274.51	34.54	40.3878	42.99	26.52	43.2569	54.32	32.08	47.8445	51.42	148.15	159.043	121.84	153.5	101.436	90.26	145.15	114.233	83.41	1073.43	1055.61	1139.41	1099.82	1248.46	1192.62	1172.42	1235.63	1199.19	86.09	96.5241	101.04	86.08	90.6667	95.18	86.74	89.3102	101.17	36.28	48.3715	45.48	40.27	44.6395
118.64	171.51	184.71	171.38	215.93	230.29	148.55	222.18	282.76	32.97	35.5453	41.31	31.07	46.0893	56.61	33.19	42.8547	52.53	145.84	127.538	140.46	151.72	119.175	80.53	156.94	110.139	90.36	1015.86	1069.17	1133.17	1128.51	1228.48	1120.85	1083.19	1242.37	1201.34	81.78	93.1016	98.57	92.15	92.8699	94.03	80.85	87.3832	105.51	37.09	39.3654	48.37	37.15	44.2267
128.26	144.52	195.88	169.62	197.85	241.51	150.73	199.7	280.46	34.17	39.28	43.23	34.63	38.7907	57.34	35.11	43.9103	55.29	158.35	132.996	149.91	159.17	99.2374	86.79	164.72	115.939	89.29	1055.64	1130.6	1124.08	1152.48	1214.45	1194.41	1109.73	1214.6	1159.17	80.17	87.38	100.23	85.47	86.025	92.72	85.96	88.9893	102.49	39.88	40.8317	43.54	36.62	45.1989
[truncated: 22 more columns]

## Sheet: DC surface markers
CD11c+ DCs%	MHCII+ DCs%			CD86+ DCs%
	RPMI1640	EPS	LPS	RPMI1640	EPS	LPS
81.4	60.3	67.5	68.4	68.5	70.7	72.6
78.7	61.6	68.4	69.5	65.2	73.4	74.4
80.6	59.4	69.5	71.2	66.4	72.3	71.6

## Sheet: cytokines in supernatants
NO							IL-12p70							IL-10							RANTES
RPMI1640	25	50	100	150	200	LPS	RPMI1640	25	50	100	150	200	LPS	RPMI1640	25	50	100	150	200	LPS	RPMI1640	25	50	100	150	200	LPS
297.36	309.23	307.75	315.85	327.83	329.04	337.84	52.47	81.2	84.85	88.39	93.87	98.46	107.05	33.48	30.46	29.42	27.99	26.99	24.58	24.99	61.06	57.14	67.52	77.59	73.65	75.76	83.47
299.59	302.75	308.31	315.46	323.92	329.58	342.47	50.15	84.94	89.01	89.98	93.52	100.87	105.71	32.15	30.06	30.09	27.51	27.22	25.08	25.39	70.32	72.18	75.64	69.86	78.18	81.94	91.13
298.18	304.92	308.02	315.57	324.27	329.94	339.79	54.13	82.63	86.91	86.38	89.37	104.42	111	31.87	30.38	29.87	27.25	26.88	24.4	25.56	51.36	64.07	63.25	64.41	73.15	85.45	87.03

## Sheet: T cell proliferation
T cells proliferation
RPMI1640	EPS-50	EPS-200	LPS
117.12	120.67	266.68	373.08
83.47	142.19	235.37	406.52
98.15	91.23	216.74	334.47
